# Supplementary material for: Purified Anthocyanins Indicated No Significant Effect on Arterial Stiffness, Four-Limb Blood Pressures and Cardiovascular Risk—A 12-Week Dose–Response Trial in Chinese Middle-Aged and Elderly Adults with Hyperglycemia
Source: Nutrients. 2025 Dec 29;18(1):112. doi: 10.3390/nu18010112 (PMC12788160; doi:10.3390/nu18010112)
Supplement: Supplementary file 1 [file nutrients-18-00112-s001.zip]

Archive with 2 entries (2 files):
- Supplementary Figures and Tables.pdf
- Table S10.CONSORT 2025 checklist item description.pdf
